# Supplementary material for: Organoid‐based two‐step drug screening for rapid identification of chemotherapy‐resistant oesophageal squamous cell carcinoma and alternative therapies
Source: Clin Transl Med. 2025 Nov 20;15(11):e70534. doi: 10.1002/ctm2.70534 (PMC12635425; doi:10.1002/ctm2.70534)
Supplement: Supplementary file 1 — Table S1. Excel file containing additional data too large to fit in a PDF, related to Methods. [file CTM2-15-e70534-s003.xls]

## Sheet: Sheet1
Table S1 Clinical information of the patients included in this study, perioperative treatment regimens, and clinical responses.
Sample ID	Systematic treatment before surgery	Age at surgery	TNM stage	Differentiation	Treatment before surgery				Treatment after surgery
					Neoadjuvant therapy received	Rounds	Therapeutic agents	JSED Grade	Adjuvant therapy received	Rounds	Therapeutic agents	Clinical follow-up results	Clinical response
ESC1	NO	66	pT1bN1M0, IIB	Moderately	NO	N/A	N/A	N/A	1	4	Cisplatin+Paclitaxel+Envafolimab	Stable disease	Good
ESC3	NO	71	PT4aN0M0, IIIB	Moderately/poorly	NO	N/A	N/A	N/A	1	3	Cisplatin+Paclitaxel+Sintilimab	Progressive disease	Poor
ESC5	NO	75	pT3N1M0, IIIB	Moderately/poorly	NO	N/A	N/A	N/A	1	4	Cisplatin+Paclitaxel+Sintilimab	Progressive disease	Poor
ESC6	NO	76	pT2N1M0, IIIA	Moderately	NO	N/A	N/A	N/A	1	3	Cisplatin+Paclitaxel+Envafolimab	Progressive disease	Poor
ESC11	NO	67	pT3N1M0, IIIB	Moderately/poorly	NO	N/A	N/A	N/A	1	3	Cisplatin+Paclitaxel	N/A	N/A
ESC21	NO	72	pT2N1M0, IIIA	Moderately	NO	N/A	N/A	N/A	1	3	Cisplatin+Paclitaxel+Envafolimab	Stable disease	Good
ESC24	NO	67	pT3N1M0, IIIB	Moderately/poorly	NO	N/A	N/A	N/A	1	4	Cisplatin+Paclitaxel	Stable disease	Good
ESC25	NO	53	pT3N1M0, IIIB	Moderately/poorly	NO	N/A	N/A	N/A	1	3	Cisplatin+Paclitaxel+Envafolimab	Stable disease	Good
ESC28	NO	74	pT2N1M0, IIIA	Moderately/poorly	NO	N/A	N/A	N/A	1	3	Cisplatin+Paclitaxel	N/A	N/A
ESC29	NO	75	pT2N1M0, IIIA	Moderately	NO	N/A	N/A	N/A	1	3	Cisplatin+Paclitaxel+Envafolimab	Stable disease	Good
ESC30	NO	65	pT3N2M0, IIIB	Moderately/poorly	NO	N/A	N/A	N/A	1	4	Cisplatin+Paclitaxel	Progressive disease	Poor
ESC34	NO	69	pT2N1M0, IIIA	Moderately	NO	N/A	N/A	N/A	1	3	Cisplatin+Paclitaxel	Progressive disease	Poor
ESC36	NO	70	pT4aN1M0, IIIB	Moderately/poorly	NO	N/A	N/A	N/A	1	4	Cisplatin+Paclitaxel+Envafolimab	Progressive disease	Poor
ESC40	NO	71	pT3N1M0, IIIB	Moderately/poorly	NO	N/A	N/A	N/A	1	2	Cisplatin+Paclitaxel+Sintilimab	Stable disease	Good
ESC41	NO	63	pT3N1M0, IIIB	Moderately/poorly	NO	N/A	N/A	N/A	1	3	Cisplatin+Paclitaxel	Progressive disease	Poor
ESC42	NO	66	pT2N1M0, IIIA	Moderately	NO	N/A	N/A	N/A	1	3	Cisplatin+Paclitaxel	Stable disease	Good
ESC47	NO	78	pT1bN1M0, IIB	Moderately	NO	N/A	N/A	N/A	1	3	Cisplatin+Paclitaxel	Stable disease	Good
ESC22	YES	62	ypT2N2M0, IIIB	Moderately/poorly	YES	3	Cisplatin+Paclitaxel+Sintilimab	Grade 1a	1	5	Local Radiotherapy+Paclitaxel+Tislelizumab	Progressive disease	Poor
ESC23	YES	72	ypT3N1M0, IIIB	Moderately/poorly	YES	2	Cisplatin+Paclitaxel+Envafolimab	Grade 1b	1	4	Local Radiotherapy+Paclitaxel+Envafolimab	Progressive disease	Poor
ESC26	YES	68	ypT3N1M0, IIIB	Moderately	YES	3	Cisplatin+Paclitaxel	Grade 1a	1	4	Cisplatin+Docetaxel+Sintilimab	Progressive disease	Poor
ESC27	YES	66	ypT3N0M0, II	Moderately/poorly	YES	3	Cisplatin+Paclitaxel	Grade 2	0	N/A	N/A	Stable disease	Good
ESC31	YES	64	ypT3N0M0, II	Moderately	YES	3	Cisplatin+Paclitaxel+Envafolimab	Grade 2	1	4	Cisplatin+Paclitaxel+Envafolimab	Stable disease	Good
ESC32	YES	71	ypT3N0M0, II	Moderately	YES	3	Cisplatin+Paclitaxel	Grade 2	0	N/A	N/A	Stable disease	Good
ESC33	YES	74	ypT3N0M0, II	Moderately	YES	3	Cisplatin+Paclitaxel+Envafolimab	Grade 2	1	2	Envafolimab	Stable disease	Good
ESC35	YES	59	ypT3N1M0, IIIB	Moderately/poorly	YES	3	Cisplatin+Paclitaxel+Pucotenlimab	Grade 1a	1	3	Paclitaxel+Envafolimab	Progressive disease	Poor
ESC51	YES	58	ypT3N1M0, IIIB	Moderately/poorly	YES	3	Cisplatin+Paclitaxel	Grade 1b	1	3	Local Radiotherapy+Paclitaxel+Envafolimab	Progressive disease	Poor
