# Supplementary material for: Organoid‐based two‐step drug screening for rapid identification of chemotherapy‐resistant oesophageal squamous cell carcinoma and alternative therapies
Source: Clin Transl Med. 2025 Nov 20;15(11):e70534. doi: 10.1002/ctm2.70534 (PMC12635425; doi:10.1002/ctm2.70534)
Supplement: Supplementary file 2 — Table S2. Excel file containing even more data too large to fit in a PDF, related to Figure 1. [file CTM2-15-e70534-s001.xls]

## Sheet: Sheet1
	REAGENT or RESOURCE	SOURCE	IDENTIFIER
	Antibodies
	Rabbit anti-ki67 antibody	Biolynx	BX50040
	Rabbit anti-p53 antibody	Proteintech	10442-1-ap
	Rabbit anti-p40 antibody	Biolynx	BX50028
	Rabbit anti-p63 antibody	Biolynx	BX50033
	Rabbit anti-BATF2 antibody	Proteintech	16592-1-ap
	Rabbit anti-INPPL1 antibody	Proteintech	26678-1-ap
	Biological Samples
	Human esophageal squamous cell carcinoma tissues	The First Affiliated Hospital of Soochow University	N/A
	Human normal esophageal tissues	The First Affiliated Hospital of Soochow University	N/A
	A549	Fuheng Biotechnology	FH0045
	A549/DDP	Fuheng Biotechnology	FH0091
	A549/Tax	Fuheng Biotechnology	FH0609
	Chemicals, Peptides, and Recombinant Proteins
	Cisplatin	TargetMol	T1564
	Paclitaxel	TargetMol	T0968
	Fluorouracil	TargetMol	T0984
	SN-38	TargetMol	T1703
	Fedratinib	TargetMol	T1995
	Gemcitabine	TargetMol	T0251
	Epirubicin hydrochloride	TargetMol	T0125
	Doxorubicin hydrochloride	TargetMol	T1020
	Palbociclib	TargetMol	T1785
	Docetaxel	TargetMol	T1034
	tumor tissue digestion solution	BioGenous	K601003
	organoid culture ECM	BioGenous	M315066
	organoid dissociation solution	BioGenous	E238001
	Penicillin-Streptomycin Solution, 100X	Beyotime	C0222
	4% Paraformaldehyde Fix Solution	Beyotime	P0099
	Critical Commercial Assays
	SureSelect Human All Exon V8	Agilent	5191-6874
	VAHTS Universal V8 RNA-seq Library Prep Kit for MGI	Vazyme Biotech	NRM605-01
	CellTiter-Glo assay	Promega	G9683
	CellEvent™ caspase-3/7 green	Thermo Fisher Scientific	C10423
	Esophageal Cancer Organoid Kit	BioGenous	K2177-ES
	TUNEL apoptosis detection kit	KeyGen BioTECH	KGA700
	DNeasy & RNeasy isolation kit	Qiagen	80204
	Experimental models: Organism/strains
	Patient-derived ESCC organoids	The First Affiliated Hospital of Soochow University	N/A
	Balb/c nude mice	Soochow University	http://sydw.suda.edu.cn/EAM/
	Software and algorithms
	GraphPad 9.0	GraphPad Software	N/A
	ImageJ	NIH	https://imagej.nih.gov/ij/
	R (version 4.2.0)	R Software	https://www.R-project.org/
